# Supplementary material for: Efficient and Sustainable Bidentate Amines-Functionalized Resins for Removing Ag+, Cu2+, Pb2+, and Fe3+ from Water
Source: Polymers (Basel). 2023 Jun 22;15(13):2778. doi: 10.3390/polym15132778 (PMC10346304; doi:10.3390/polym15132778)
Supplement: Supplementary file 1 [file polymers-15-02778-s001.zip]

Archive with 1 entries (1 files):
- polymers-2422117-supplementary.pdf
